# Supplementary material for: Chromosome-scale assembly of the Dendrobium chrysotoxum genome enhances the understanding of orchid evolution
Source: Hortic Res. 2021 Sep 1;8:183. doi: 10.1038/s41438-021-00621-z (PMC8408244; doi:10.1038/s41438-021-00621-z)
Supplement: Supplementary file 2 — Supplementary Table 13 [file 41438_2021_621_MOESM2_ESM.xls]

GO_ID	GO_Term	GO_Class	Pvalue	AdjustedPv	x1	x2	n	N	EnrichDirect	GOlevl	GeneID
GO:0044444	cytoplasmic part	CC	5.52E-130	2.38E-127	356	2472	1048	30045	Over	4	Maker122294,Maker42252,Maker42544,Maker42559,Maker42716,Maker43004,Maker44967,Maker45133,Maker45702,Maker46146,Maker46175,Maker46345,Maker46619,Maker47274,Maker47732,Maker47813,Maker47967,Maker48511,Maker48619,Maker48684,Maker48796,Maker50027,Maker50050,Maker50400,Maker50426,Maker50713,Maker122289,Maker42210,Maker42552,Maker42709,Maker42994,Maker43953,Maker44970,Maker45127,Maker46176,Maker46337,M…
GO:0043229	intracellular organelle	CC	1.11E-113	4.80E-111	359	2831	1048	30045	Over	3	Maker122294,Maker42252,Maker42544,Maker42559,Maker42716,Maker43004,Maker44967,Maker45133,Maker45702,Maker46146,Maker46175,Maker46345,Maker46619,Maker47274,Maker47732,Maker47813,Maker47967,Maker48511,Maker48619,Maker48684,Maker48796,Maker50027,Maker50050,Maker50400,Maker50426,Maker50713,Maker122289,Maker42210,Maker42552,Maker42709,Maker42994,Maker43953,Maker44970,Maker45127,Maker46176,Maker46337,M…
GO:0043231	intracellular membrane-bounded organelle	CC	7.14E-113	3.08E-110	344	2616	1048	30045	Over	4	Maker122294,Maker42252,Maker42544,Maker42559,Maker42716,Maker43004,Maker44967,Maker45133,Maker45702,Maker46146,Maker46175,Maker46345,Maker46619,Maker47274,Maker47732,Maker47813,Maker47967,Maker48511,Maker48619,Maker48684,Maker48796,Maker50027,Maker50050,Maker50400,Maker50426,Maker50713,Maker122289,Maker42210,Maker42552,Maker42709,Maker42994,Maker43953,Maker44970,Maker45127,Maker46176,Maker46337,M…
GO:0044424	intracellular part	CC	4.86E-108	2.10E-105	367	3082	1048	30045	Over	3	Maker122294,Maker42252,Maker42544,Maker42559,Maker42716,Maker43004,Maker44967,Maker45133,Maker45702,Maker46146,Maker46175,Maker46345,Maker46619,Maker47274,Maker47732,Maker47813,Maker47967,Maker48511,Maker48619,Maker48684,Maker48796,Maker50027,Maker50050,Maker50400,Maker50426,Maker50713,Maker122289,Maker42210,Maker42552,Maker42709,Maker42994,Maker43953,Maker44970,Maker45127,Maker46176,Maker46337,M…
GO:0044464	cell part	CC	1.84E-102	7.93E-100	369	3246	1048	30045	Over	2	Maker122294,Maker42252,Maker42544,Maker42559,Maker42716,Maker43004,Maker44967,Maker45133,Maker45702,Maker46146,Maker46175,Maker46345,Maker46619,Maker47274,Maker47732,Maker47813,Maker47967,Maker48511,Maker48619,Maker48684,Maker48796,Maker50027,Maker50050,Maker50400,Maker50426,Maker50713,Maker122289,Maker42210,Maker42552,Maker42709,Maker42994,Maker43953,Maker44970,Maker45127,Maker46176,Maker46337,M…
GO:0005488	binding	MF	5.07E-81	2.19E-78	299	2611	1048	30045	Over	2	Maker57792,Maker122294,Maker42252,Maker42544,Maker42559,Maker42716,Maker43004,Maker44967,Maker45133,Maker45702,Maker46146,Maker46175,Maker46345,Maker46619,Maker47274,Maker47732,Maker47813,Maker47967,Maker48511,Maker48619,Maker48684,Maker48796,Maker50027,Maker50050,Maker50400,Maker50426,Maker50713,Maker122289,Maker42210,Maker42552,Maker42709,Maker42994,Maker43953,Maker44970,Maker45127,Maker46176,M…
GO:0044237	cellular metabolic process	BP	5.85E-80	2.53E-77	274	2239	1048	30045	Over	3	Maker122294,Maker42252,Maker42544,Maker42559,Maker42716,Maker43004,Maker44967,Maker45133,Maker45702,Maker46146,Maker46175,Maker46345,Maker47274,Maker47732,Maker47813,Maker47967,Maker48511,Maker48619,Maker48684,Maker48796,Maker50027,Maker50400,Maker50426,Maker50713,Maker49390,Maker49565,Maker53994,Maker55570,Maker54711,Maker121648,Maker121967,Maker43626,Maker44831,Maker45120,Maker46129,Maker46367,…
GO:0097159	organic cyclic compound binding	MF	1.08E-77	4.68E-75	249	1910	1048	30045	Over	3	Maker57792,Maker122294,Maker42252,Maker42544,Maker42559,Maker42716,Maker43004,Maker44967,Maker45133,Maker45702,Maker46146,Maker46175,Maker46345,Maker46619,Maker47274,Maker47732,Maker47813,Maker47967,Maker48511,Maker48619,Maker48684,Maker48796,Maker50027,Maker50050,Maker50400,Maker50426,Maker50713,Maker122289,Maker42210,Maker42552,Maker42709,Maker42994,Maker43953,Maker44970,Maker45127,Maker46176,M…
GO:1901363	heterocyclic compound binding	MF	1.08E-77	4.68E-75	249	1910	1048	30045	Over	3	Maker57792,Maker122294,Maker42252,Maker42544,Maker42559,Maker42716,Maker43004,Maker44967,Maker45133,Maker45702,Maker46146,Maker46175,Maker46345,Maker46619,Maker47274,Maker47732,Maker47813,Maker47967,Maker48511,Maker48619,Maker48684,Maker48796,Maker50027,Maker50050,Maker50400,Maker50426,Maker50713,Maker122289,Maker42210,Maker42552,Maker42709,Maker42994,Maker43953,Maker44970,Maker45127,Maker46176,M…
GO:0008152	metabolic process	BP	1.22E-74	5.26E-72	281	2476	1048	30045	Over	2	Maker122294,Maker42252,Maker42544,Maker42559,Maker42716,Maker43004,Maker44967,Maker45133,Maker45702,Maker46146,Maker46175,Maker46345,Maker47274,Maker47732,Maker47813,Maker47967,Maker48511,Maker48619,Maker48684,Maker48796,Maker50027,Maker50400,Maker50426,Maker50713,Maker49390,Maker49565,Maker53994,Maker55570,Maker54711,Maker121648,Maker121967,Maker43626,Maker44831,Maker45120,Maker46129,Maker46367,…
GO:0009507	chloroplast	CC	9.49E-74	4.10E-71	182	1074	1048	30045	Over	6	Maker49390,Maker121571,Maker121875,Maker42587,Maker43340,Maker44211,Maker44426,Maker44855,Maker45800,Maker46362,Maker46412,Maker46609,Maker46646,Maker46745,Maker47068,Maker47258,Maker47417,Maker47842,Maker47850,Maker48227,Maker48442,Maker48480,Maker48549,Maker48718,Maker49376,Maker121570,Maker121872,Maker42566,Maker43341,Maker44430,Maker44853,Maker45652,Maker45853,Maker46414,Maker46555,Maker46622…
GO:0009987	cellular process	BP	3.49E-69	1.51E-66	276	2534	1048	30045	Over	2	Maker106854,Maker122294,Maker42252,Maker42544,Maker42559,Maker42716,Maker43004,Maker44967,Maker45133,Maker45702,Maker46146,Maker46175,Maker46345,Maker47274,Maker47732,Maker47813,Maker47967,Maker48511,Maker48619,Maker48684,Maker48796,Maker50027,Maker50400,Maker50426,Maker50713,Maker49390,Maker49565,Maker29626,Maker53994,Maker55570,Maker54711,Maker121648,Maker121967,Maker43626,Maker44831,Maker45120…
GO:0036094	small molecule binding	MF	8.42E-62	3.64E-59	142	771	1048	30045	Over	3	Maker57792,Maker122294,Maker42252,Maker42544,Maker42559,Maker42716,Maker43004,Maker44967,Maker45133,Maker45702,Maker46146,Maker46175,Maker46345,Maker47274,Maker47732,Maker47813,Maker47967,Maker48511,Maker48619,Maker48684,Maker48796,Maker50027,Maker50400,Maker50426,Maker50713,Maker49565,Maker54711,Maker115684,Maker56808,Maker74281,Maker81342,Maker89977,Maker93405,Maker74862,Maker121571,Maker121875…
GO:0005739	mitochondrion	CC	5.86E-58	2.53E-55	157	1010	1048	30045	Over	5	Maker122294,Maker42252,Maker42544,Maker42559,Maker42716,Maker43004,Maker44967,Maker45133,Maker45702,Maker46146,Maker46175,Maker46345,Maker46619,Maker47274,Maker47732,Maker47813,Maker47967,Maker48511,Maker48619,Maker48684,Maker48796,Maker50027,Maker50050,Maker50400,Maker50426,Maker50713,Maker122289,Maker42210,Maker42552,Maker42709,Maker42994,Maker43953,Maker44970,Maker45127,Maker46176,Maker46337,M…
GO:0044238	primary metabolic process	BP	1.93E-57	8.34E-55	208	1741	1048	30045	Over	3	Maker122294,Maker42252,Maker42544,Maker42559,Maker42716,Maker43004,Maker44967,Maker45133,Maker45702,Maker46146,Maker46175,Maker46345,Maker47274,Maker47732,Maker47813,Maker47967,Maker48511,Maker48619,Maker48684,Maker48796,Maker50027,Maker50400,Maker50426,Maker50713,Maker49390,Maker49565,Maker53994,Maker55570,Maker54711,Maker121648,Maker121967,Maker43626,Maker44831,Maker45120,Maker46129,Maker46367,…
GO:0032549	ribonucleoside binding	MF	2.21E-57	9.57E-55	130	694	1048	30045	Over	5	Maker57792,Maker122294,Maker42252,Maker42544,Maker42559,Maker42716,Maker43004,Maker44967,Maker45133,Maker45702,Maker46146,Maker46175,Maker46345,Maker47274,Maker47732,Maker47813,Maker47967,Maker48511,Maker48619,Maker48684,Maker48796,Maker50027,Maker50400,Maker50426,Maker50713,Maker49565,Maker54711,Maker115684,Maker56808,Maker74281,Maker81342,Maker89977,Maker93405,Maker74862,Maker121571,Maker121875…
GO:0044249	cellular biosynthetic process	BP	6.33E-57	2.74E-54	175	1269	1048	30045	Over	4	Maker122294,Maker42252,Maker42544,Maker42559,Maker42716,Maker43004,Maker44967,Maker45133,Maker45702,Maker46146,Maker46175,Maker46345,Maker47274,Maker47732,Maker47813,Maker47967,Maker48511,Maker48619,Maker48684,Maker48796,Maker50027,Maker50400,Maker50426,Maker50713,Maker49565,Maker53994,Maker55570,Maker121648,Maker121967,Maker43626,Maker44831,Maker45120,Maker46129,Maker46367,Maker46933,Maker47298,…
GO:1901576	organic substance biosynthetic process	BP	2.29E-56	9.91E-54	175	1280	1048	30045	Over	4	Maker122294,Maker42252,Maker42544,Maker42559,Maker42716,Maker43004,Maker44967,Maker45133,Maker45702,Maker46146,Maker46175,Maker46345,Maker47274,Maker47732,Maker47813,Maker47967,Maker48511,Maker48619,Maker48684,Maker48796,Maker50027,Maker50400,Maker50426,Maker50713,Maker49565,Maker53994,Maker55570,Maker121648,Maker121967,Maker43626,Maker44831,Maker45120,Maker46129,Maker46367,Maker46933,Maker47298,…
GO:0009058	biosynthetic process	BP	4.05E-56	1.75E-53	177	1313	1048	30045	Over	3	Maker122294,Maker42252,Maker42544,Maker42559,Maker42716,Maker43004,Maker44967,Maker45133,Maker45702,Maker46146,Maker46175,Maker46345,Maker47274,Maker47732,Maker47813,Maker47967,Maker48511,Maker48619,Maker48684,Maker48796,Maker50027,Maker50400,Maker50426,Maker50713,Maker49565,Maker53994,Maker55570,Maker121648,Maker121967,Maker43626,Maker44831,Maker45120,Maker46129,Maker46367,Maker46933,Maker47298,…
GO:0016020	membrane	CC	3.84E-55	1.66E-52	241	2335	1048	30045	Over	2	Maker116997,Maker95178,Maker106854,Maker57792,Maker122294,Maker42252,Maker42544,Maker42559,Maker42716,Maker43004,Maker44967,Maker45133,Maker45702,Maker46146,Maker46175,Maker46345,Maker46619,Maker47274,Maker47732,Maker47813,Maker47967,Maker48511,Maker48619,Maker48684,Maker48796,Maker50027,Maker50050,Maker50400,Maker50426,Maker50713,Maker122289,Maker42210,Maker42552,Maker42709,Maker42994,Maker43953…
GO:0032991	macromolecular complex	CC	8.26E-55	3.57E-52	172	1269	1048	30045	Over	2	Maker122294,Maker42252,Maker42544,Maker42559,Maker42716,Maker43004,Maker44967,Maker45133,Maker45702,Maker46146,Maker46175,Maker46345,Maker47274,Maker47732,Maker47813,Maker47967,Maker48511,Maker48619,Maker48684,Maker48796,Maker50027,Maker50400,Maker50426,Maker50713,Maker49390,Maker49565,Maker121648,Maker121967,Maker43626,Maker44831,Maker45120,Maker46129,Maker46367,Maker46933,Maker47298,Maker47592,…
GO:0071704	organic substance metabolic process	BP	1.08E-53	4.65E-51	208	1833	1048	30045	Over	3	Maker122294,Maker42252,Maker42544,Maker42559,Maker42716,Maker43004,Maker44967,Maker45133,Maker45702,Maker46146,Maker46175,Maker46345,Maker47274,Maker47732,Maker47813,Maker47967,Maker48511,Maker48619,Maker48684,Maker48796,Maker50027,Maker50400,Maker50426,Maker50713,Maker49390,Maker49565,Maker53994,Maker55570,Maker54711,Maker121648,Maker121967,Maker43626,Maker44831,Maker45120,Maker46129,Maker46367,…
GO:0005215	transporter activity	MF	8.93E-51	3.86E-48	104	495	1048	30045	Over	2	Maker116997,Maker95178,Maker122294,Maker42252,Maker42544,Maker42559,Maker42716,Maker43004,Maker44967,Maker45133,Maker45702,Maker46146,Maker46175,Maker46345,Maker46619,Maker47274,Maker47732,Maker47813,Maker47967,Maker48511,Maker48619,Maker48684,Maker48796,Maker50027,Maker50050,Maker50400,Maker50426,Maker50713,Maker122289,Maker42210,Maker42552,Maker42709,Maker42994,Maker43953,Maker44970,Maker45127,…
GO:0043167	ion binding	MF	4.90E-48	2.12E-45	167	1341	1048	30045	Over	3	Maker57792,Maker122294,Maker42252,Maker42544,Maker42559,Maker42716,Maker43004,Maker44967,Maker45133,Maker45702,Maker46146,Maker46175,Maker46345,Maker47274,Maker47732,Maker47813,Maker47967,Maker48511,Maker48619,Maker48684,Maker48796,Maker50027,Maker50400,Maker50426,Maker50713,Maker49390,Maker49565,Maker54711,Maker115684,Maker56808,Maker74281,Maker81342,Maker89977,Maker93405,Maker74862,Maker121571,…
GO:0044425	membrane part	CC	5.22E-48	2.26E-45	221	2206	1048	30045	Over	2	Maker116997,Maker95178,Maker106854,Maker57792,Maker122294,Maker42252,Maker42544,Maker42559,Maker42716,Maker43004,Maker44967,Maker45133,Maker45702,Maker46146,Maker46175,Maker46345,Maker46619,Maker47274,Maker47732,Maker47813,Maker47967,Maker48511,Maker48619,Maker48684,Maker48796,Maker50027,Maker50050,Maker50400,Maker50426,Maker50713,Maker122289,Maker42210,Maker42552,Maker42709,Maker42994,Maker43953…
GO:0003899	DNA-directed RNA polymerase activity	MF	2.30E-46	9.94E-44	56	131	1048	30045	Over	7	Maker42770,Maker44556,Maker45626,Maker46624,Maker50102,Maker90239,Maker42699,Maker43944,Maker50148,Maker50545,Maker50561,Maker52578,Maker43954,Maker48232,Maker50560,Maker121617,Maker47002,Maker121628,Maker43244,Maker43616,Maker43635,Maker43680,Maker43690,Maker43875,Maker44567,Maker44764,Maker45208,Maker45610,Maker45739,Maker47252,Maker48103,Maker49033,Maker49196,Maker50562,Maker122213,Maker122231…
GO:0034654	nucleobase-containing compound biosynthetic process	BP	3.09E-45	1.34E-42	100	519	1048	30045	Over	5	Maker122294,Maker42252,Maker42544,Maker42559,Maker42716,Maker43004,Maker44967,Maker45133,Maker45702,Maker46146,Maker46175,Maker46345,Maker47274,Maker47732,Maker47813,Maker47967,Maker48511,Maker48619,Maker48684,Maker48796,Maker50027,Maker50400,Maker50426,Maker50713,Maker49565,Maker121648,Maker121967,Maker43626,Maker44831,Maker45120,Maker46129,Maker46367,Maker46933,Maker47298,Maker47592,Maker47677,…
GO:0044260	cellular macromolecule metabolic process	BP	4.50E-44	1.94E-41	154	1239	1048	30045	Over	4	Maker49390,Maker53994,Maker55570,Maker54711,Maker121976,Maker122288,Maker42241,Maker43096,Maker45132,Maker45213,Maker45436,Maker45692,Maker48149,Maker48310,Maker48311,Maker48321,Maker48374,Maker48596,Maker49221,Maker49721,Maker49933,Maker49965,Maker50261,Maker50565,Maker50699,Maker42770,Maker44556,Maker45626,Maker46624,Maker50102,Maker90239,Maker45777,Maker42699,Maker43944,Maker122291,Maker43011,…
GO:0005524	ATP binding	MF	5.18E-44	2.24E-41	101	546	1048	30045	Over	6	Maker57792,Maker122294,Maker42252,Maker42544,Maker42559,Maker42716,Maker43004,Maker44967,Maker45133,Maker45702,Maker46146,Maker46175,Maker46345,Maker47274,Maker47732,Maker47813,Maker47967,Maker48511,Maker48619,Maker48684,Maker48796,Maker50027,Maker50400,Maker50426,Maker50713,Maker49565,Maker54711,Maker115684,Maker56808,Maker74281,Maker81342,Maker89977,Maker93405,Maker74862,Maker121571,Maker121875…
GO:0015077	monovalent inorganic cation transmembrane transporter activity	MF	1.35E-43	5.82E-41	76	298	1048	30045	Over	8	Maker116997,Maker95178,Maker122294,Maker42252,Maker42544,Maker42559,Maker42716,Maker43004,Maker44967,Maker45133,Maker45702,Maker46146,Maker46175,Maker46345,Maker47274,Maker47732,Maker47813,Maker47967,Maker48511,Maker48619,Maker48684,Maker48796,Maker50027,Maker50400,Maker50426,Maker50713,Maker49565,Maker121648,Maker121967,Maker43626,Maker44831,Maker45120,Maker46129,Maker46367,Maker46933,Maker47298…
GO:0000166	nucleotide binding	MF	9.04E-43	3.91E-40	113	706	1048	30045	Over	4	Maker57792,Maker122294,Maker42252,Maker42544,Maker42559,Maker42716,Maker43004,Maker44967,Maker45133,Maker45702,Maker46146,Maker46175,Maker46345,Maker47274,Maker47732,Maker47813,Maker47967,Maker48511,Maker48619,Maker48684,Maker48796,Maker50027,Maker50400,Maker50426,Maker50713,Maker49565,Maker54711,Maker115684,Maker56808,Maker74281,Maker81342,Maker89977,Maker93405,Maker74862,Maker121571,Maker121875…
GO:0044434	chloroplast part	CC	4.03E-42	1.74E-39	105	619	1048	30045	Over	5	Maker49390,Maker121571,Maker121875,Maker42587,Maker43340,Maker44211,Maker44426,Maker44855,Maker45800,Maker46362,Maker46412,Maker46609,Maker46646,Maker46745,Maker47068,Maker47258,Maker47417,Maker47842,Maker47850,Maker48227,Maker48442,Maker48480,Maker48549,Maker48718,Maker49376,Maker121570,Maker121872,Maker42566,Maker43341,Maker44430,Maker44853,Maker45652,Maker45853,Maker46414,Maker46555,Maker46622…
GO:0044446	intracellular organelle part	CC	3.67E-41	1.58E-38	158	1369	1048	30045	Over	3	Maker48619,Maker49390,Maker53994,Maker55570,Maker121571,Maker121875,Maker42587,Maker43340,Maker44211,Maker44426,Maker44855,Maker45800,Maker46362,Maker46412,Maker46609,Maker46646,Maker46745,Maker47068,Maker47258,Maker47417,Maker47842,Maker47850,Maker48227,Maker48442,Maker48480,Maker48549,Maker48718,Maker49376,Maker121570,Maker121872,Maker42566,Maker43341,Maker44430,Maker44853,Maker45652,Maker45853…
GO:0015078	hydrogen ion transmembrane transporter activity	MF	3.75E-41	1.62E-38	73	293	1048	30045	Over	9	Maker122294,Maker42252,Maker42544,Maker42559,Maker42716,Maker43004,Maker44967,Maker45133,Maker45702,Maker46146,Maker46175,Maker46345,Maker47274,Maker47732,Maker47813,Maker47967,Maker48511,Maker48619,Maker48684,Maker48796,Maker50027,Maker50400,Maker50426,Maker50713,Maker49565,Maker121648,Maker121967,Maker43626,Maker44831,Maker45120,Maker46129,Maker46367,Maker46933,Maker47298,Maker47592,Maker47677,…
GO:0008121	ubiquinol-cytochrome-c reductase activity	MF	6.24E-41	2.70E-38	30	33	1048	30045	Over	6	Maker121549,Maker42277,Maker42310,Maker42828,Maker43621,Maker43810,Maker44047,Maker44207,Maker44233,Maker45089,Maker45148,Maker45233,Maker45237,Maker46530,Maker46532,Maker46840,Maker47251,Maker48158,Maker48671,Maker48680,Maker49135,Maker49262,Maker49272,Maker49542,Maker49581,Maker49685,Maker50182,Maker50205,Maker50649,Maker50690
GO:0045275	respiratory chain complex III	CC	6.24E-41	2.70E-38	30	33	1048	30045	Over	4	Maker121549,Maker42277,Maker42310,Maker42828,Maker43621,Maker43810,Maker44047,Maker44207,Maker44233,Maker45089,Maker45148,Maker45233,Maker45237,Maker46530,Maker46532,Maker46840,Maker47251,Maker48158,Maker48671,Maker48680,Maker49135,Maker49262,Maker49272,Maker49542,Maker49581,Maker49685,Maker50182,Maker50205,Maker50649,Maker50690
GO:0008324	cation transmembrane transporter activity	MF	7.42E-41	3.21E-38	77	333	1048	30045	Over	6	Maker116997,Maker95178,Maker122294,Maker42252,Maker42544,Maker42559,Maker42716,Maker43004,Maker44967,Maker45133,Maker45702,Maker46146,Maker46175,Maker46345,Maker47274,Maker47732,Maker47813,Maker47967,Maker48511,Maker48619,Maker48684,Maker48796,Maker50027,Maker50400,Maker50426,Maker50713,Maker49565,Maker72013,Maker121648,Maker121967,Maker43626,Maker44831,Maker45120,Maker46129,Maker46367,Maker46933…
GO:0016679	oxidoreductase activity, acting on diphenols and related substances as donors	MF	1.37E-40	5.91E-38	31	36	1048	30045	Over	4	Maker49390,Maker121549,Maker42277,Maker42310,Maker42828,Maker43621,Maker43810,Maker44047,Maker44207,Maker44233,Maker45089,Maker45148,Maker45233,Maker45237,Maker46530,Maker46532,Maker46840,Maker47251,Maker48158,Maker48671,Maker48680,Maker49135,Maker49262,Maker49272,Maker49542,Maker49581,Maker49685,Maker50182,Maker50205,Maker50649,Maker50690
GO:0006091	generation of precursor metabolites and energy	BP	3.47E-40	1.50E-37	94	519	1048	30045	Over	4	Maker49390,Maker121976,Maker122288,Maker42241,Maker43096,Maker45132,Maker45213,Maker45436,Maker45692,Maker48149,Maker48310,Maker48311,Maker48321,Maker48374,Maker48596,Maker49221,Maker49721,Maker49933,Maker49965,Maker50261,Maker50565,Maker50699,Maker121549,Maker42277,Maker42310,Maker42828,Maker43621,Maker43810,Maker44047,Maker44207,Maker44233,Maker45089,Maker45148,Maker45233,Maker45237,Maker46530,…
GO:0006122	mitochondrial electron transport, ubiquinol to cytochrome c	BP	5.13E-40	2.22E-37	30	34	1048	30045	Over	6	Maker121549,Maker42277,Maker42310,Maker42828,Maker43621,Maker43810,Maker44047,Maker44207,Maker44233,Maker45089,Maker45148,Maker45233,Maker45237,Maker46530,Maker46532,Maker46840,Maker47251,Maker48158,Maker48671,Maker48680,Maker49135,Maker49262,Maker49272,Maker49542,Maker49581,Maker49685,Maker50182,Maker50205,Maker50649,Maker50690
GO:0034645	cellular macromolecule biosynthetic process	BP	9.87E-40	4.26E-37	126	932	1048	30045	Over	5	Maker53994,Maker55570,Maker42770,Maker44556,Maker45626,Maker46624,Maker50102,Maker90239,Maker45777,Maker42699,Maker43944,Maker122291,Maker43011,Maker50671,Maker52573,Maker47733,Maker47812,Maker47965,Maker49536,Maker50023,Maker50712,Maker44964,Maker46711,Maker46185,Maker43933,Maker48789,Maker49268,Maker49680,Maker44052,Maker121537,Maker42227,Maker42243,Maker42814,Maker43664,Maker43818,Maker44044,M…
GO:0003824	catalytic activity	MF	8.81E-39	3.80E-36	208	2280	1048	30045	Over	2	Maker57792,Maker122294,Maker42252,Maker42544,Maker42559,Maker42716,Maker43004,Maker44967,Maker45133,Maker45702,Maker46146,Maker46175,Maker46345,Maker47274,Maker47732,Maker47813,Maker47967,Maker48511,Maker48619,Maker48684,Maker48796,Maker50027,Maker50400,Maker50426,Maker50713,Maker49390,Maker49565,Maker53994,Maker55570,Maker54711,Maker115684,Maker56808,Maker74281,Maker81342,Maker89977,Maker93405,M…
GO:0044710	single-organism metabolic process	BP	1.69E-36	7.29E-34	133	1104	1048	30045	Over	3	Maker122294,Maker42252,Maker42544,Maker42559,Maker42716,Maker43004,Maker44967,Maker45133,Maker45702,Maker46146,Maker46175,Maker46345,Maker47274,Maker47732,Maker47813,Maker47967,Maker48511,Maker48619,Maker48684,Maker48796,Maker50027,Maker50400,Maker50426,Maker50713,Maker49390,Maker49565,Maker53994,Maker55570,Maker121648,Maker121967,Maker43626,Maker44831,Maker45120,Maker46129,Maker46367,Maker46933,…
GO:0010467	gene expression	BP	4.20E-36	1.81E-33	124	981	1048	30045	Over	5	Maker42770,Maker44556,Maker45626,Maker46624,Maker50102,Maker90239,Maker45777,Maker42699,Maker43944,Maker122291,Maker43011,Maker50671,Maker52573,Maker47733,Maker47812,Maker47965,Maker49536,Maker50023,Maker50712,Maker44964,Maker46711,Maker46185,Maker43933,Maker48789,Maker49268,Maker49680,Maker44052,Maker121537,Maker42227,Maker42243,Maker42814,Maker43664,Maker43818,Maker44044,Maker44212,Maker44230,M…
GO:0043234	protein complex	CC	7.03E-36	3.04E-33	101	671	1048	30045	Over	3	Maker122294,Maker42252,Maker42544,Maker42559,Maker42716,Maker43004,Maker44967,Maker45133,Maker45702,Maker46146,Maker46175,Maker46345,Maker47274,Maker47732,Maker47813,Maker47967,Maker48511,Maker48619,Maker48684,Maker48796,Maker50027,Maker50400,Maker50426,Maker50713,Maker49390,Maker49565,Maker121648,Maker121967,Maker43626,Maker44831,Maker45120,Maker46129,Maker46367,Maker46933,Maker47298,Maker47592,…
GO:0045261	proton-transporting ATP synthase complex, catalytic core F(1)	CC	1.39E-35	6.02E-33	42	96	1048	30045	Over	4	Maker122294,Maker42252,Maker42544,Maker42559,Maker42716,Maker43004,Maker44967,Maker45133,Maker45702,Maker46146,Maker46175,Maker46345,Maker47274,Maker47732,Maker47813,Maker47967,Maker48511,Maker48619,Maker48684,Maker48796,Maker50027,Maker50400,Maker50426,Maker50713,Maker49565,Maker121648,Maker121967,Maker43626,Maker44831,Maker45120,Maker46129,Maker46367,Maker46933,Maker47298,Maker47592,Maker47677,…
GO:0043168	anion binding	MF	3.25E-35	1.40E-32	103	709	1048	30045	Over	4	Maker57792,Maker122294,Maker42252,Maker42544,Maker42559,Maker42716,Maker43004,Maker44967,Maker45133,Maker45702,Maker46146,Maker46175,Maker46345,Maker47274,Maker47732,Maker47813,Maker47967,Maker48511,Maker48619,Maker48684,Maker48796,Maker50027,Maker50400,Maker50426,Maker50713,Maker49565,Maker54711,Maker115684,Maker56808,Maker74281,Maker81342,Maker89977,Maker93405,Maker74862,Maker121571,Maker121875…
GO:0009772	photosynthetic electron transport in photosystem II	BP	1.37E-33	5.93E-31	27	34	1048	30045	Over	6	Maker49390,Maker121976,Maker122288,Maker42241,Maker43096,Maker45132,Maker45213,Maker45436,Maker45692,Maker48149,Maker48310,Maker48311,Maker48321,Maker48374,Maker48596,Maker49221,Maker49721,Maker49933,Maker49965,Maker50261,Maker50565,Maker50699,Maker46757,Maker47373,Maker50461,Maker46758,Maker102345
GO:0009570	chloroplast stroma	CC	7.93E-33	3.43E-30	45	129	1048	30045	Over	6	Maker121571,Maker121875,Maker42587,Maker43340,Maker44211,Maker44426,Maker44855,Maker45800,Maker46362,Maker46412,Maker46609,Maker46646,Maker46745,Maker47068,Maker47258,Maker47417,Maker47842,Maker47850,Maker48227,Maker48442,Maker48480,Maker48549,Maker48718,Maker49376,Maker121570,Maker121872,Maker42566,Maker43341,Maker44430,Maker44853,Maker45652,Maker45853,Maker46414,Maker46555,Maker46622,Maker47071…
GO:0022900	electron transport chain	BP	1.68E-32	7.26E-30	75	410	1048	30045	Over	4	Maker49390,Maker121976,Maker122288,Maker42241,Maker43096,Maker45132,Maker45213,Maker45436,Maker45692,Maker48149,Maker48310,Maker48311,Maker48321,Maker48374,Maker48596,Maker49221,Maker49721,Maker49933,Maker49965,Maker50261,Maker50565,Maker50699,Maker121549,Maker42277,Maker42310,Maker42828,Maker43621,Maker43810,Maker44047,Maker44207,Maker44233,Maker45089,Maker45148,Maker45233,Maker45237,Maker46530,…
GO:0045156	electron transporter, transferring electrons within the cyclic electron transport pathway of photosynthesis activity	MF	2.25E-32	9.71E-30	27	36	1048	30045	Over	3	Maker49390,Maker121976,Maker122288,Maker42241,Maker43096,Maker45132,Maker45213,Maker45436,Maker45692,Maker48149,Maker48310,Maker48311,Maker48321,Maker48374,Maker48596,Maker49221,Maker49721,Maker49933,Maker49965,Maker50261,Maker50565,Maker50699,Maker46757,Maker47373,Maker50461,Maker46758,Maker102345
GO:0006796	phosphate-containing compound metabolic process	BP	1.81E-31	7.82E-29	89	595	1048	30045	Over	5	Maker122294,Maker42252,Maker42544,Maker42559,Maker42716,Maker43004,Maker44967,Maker45133,Maker45702,Maker46146,Maker46175,Maker46345,Maker47274,Maker47732,Maker47813,Maker47967,Maker48511,Maker48619,Maker48684,Maker48796,Maker50027,Maker50400,Maker50426,Maker50713,Maker49565,Maker54711,Maker121648,Maker121967,Maker43626,Maker44831,Maker45120,Maker46129,Maker46367,Maker46933,Maker47298,Maker47592,…
GO:0044267	cellular protein metabolic process	BP	2.17E-31	9.39E-29	101	757	1048	30045	Over	5	Maker49390,Maker53994,Maker55570,Maker54711,Maker121976,Maker122288,Maker42241,Maker43096,Maker45132,Maker45213,Maker45436,Maker45692,Maker48149,Maker48310,Maker48311,Maker48321,Maker48374,Maker48596,Maker49221,Maker49721,Maker49933,Maker49965,Maker50261,Maker50565,Maker50699,Maker42770,Maker44556,Maker45626,Maker46624,Maker50102,Maker45777,Maker122291,Maker43011,Maker50671,Maker52573,Maker47733,…
GO:0016021	integral component of membrane	CC	1.08E-30	4.65E-28	179	2051	1048	30045	Over	3	Maker116997,Maker95178,Maker106854,Maker57792,Maker46619,Maker50050,Maker122289,Maker42210,Maker42552,Maker42709,Maker42994,Maker43953,Maker44970,Maker45127,Maker46176,Maker46337,Maker47726,Maker47816,Maker48519,Maker48638,Maker48697,Maker48793,Maker50031,Maker50403,Maker50716,Maker49390,Maker47282,Maker49534,Maker49575,Maker29626,Maker72013,Maker53994,Maker55570,Maker74862,Maker121571,Maker12187…
GO:0046933	proton-transporting ATP synthase activity, rotational mechanism	MF	2.55E-29	1.10E-26	42	129	1048	30045	Over	8	Maker122294,Maker42252,Maker42544,Maker42559,Maker42716,Maker43004,Maker44967,Maker45133,Maker45702,Maker46146,Maker46175,Maker46345,Maker47274,Maker47732,Maker47813,Maker47967,Maker48511,Maker48619,Maker48684,Maker48796,Maker50027,Maker50400,Maker50426,Maker50713,Maker49565,Maker121648,Maker121967,Maker43626,Maker44831,Maker45120,Maker46129,Maker46367,Maker46933,Maker47298,Maker47592,Maker47677,…
GO:0016772	transferase activity, transferring phosphorus-containing groups	MF	1.08E-28	4.66E-26	65	350	1048	30045	Over	4	Maker57792,Maker54711,Maker115684,Maker56808,Maker74281,Maker81342,Maker89977,Maker93405,Maker42770,Maker44556,Maker45626,Maker46624,Maker50102,Maker90239,Maker42699,Maker43944,Maker50148,Maker50545,Maker50561,Maker52578,Maker43954,Maker48232,Maker50560,Maker121617,Maker47002,Maker121628,Maker43244,Maker43616,Maker43635,Maker43680,Maker43690,Maker43875,Maker44567,Maker44764,Maker45208,Maker45610,…
GO:0019684	photosynthesis, light reaction	BP	1.29E-28	5.59E-26	49	191	1048	30045	Over	5	Maker49390,Maker121976,Maker122288,Maker42241,Maker43096,Maker45132,Maker45213,Maker45436,Maker45692,Maker48149,Maker48310,Maker48311,Maker48321,Maker48374,Maker48596,Maker49221,Maker49721,Maker49933,Maker49965,Maker50261,Maker50565,Maker50699,Maker46757,Maker47373,Maker50461,Maker46758,Maker102345,Maker46191,Maker46765,Maker94451,Maker121879,Maker43395,Maker43917,Maker44737,Maker46702,Maker48373…
GO:0055114	oxidation-reduction process	BP	1.90E-27	8.19E-25	76	500	1048	30045	Over	4	Maker49390,Maker121976,Maker122288,Maker42241,Maker43096,Maker45132,Maker45213,Maker45436,Maker45692,Maker48149,Maker48310,Maker48311,Maker48321,Maker48374,Maker48596,Maker49221,Maker49721,Maker49933,Maker49965,Maker50261,Maker50565,Maker50699,Maker121549,Maker42277,Maker42310,Maker42828,Maker43621,Maker43810,Maker44047,Maker44207,Maker44233,Maker45089,Maker45148,Maker45233,Maker45237,Maker46530,…
GO:0046906	tetrapyrrole binding	MF	4.19E-27	1.81E-24	61	327	1048	30045	Over	4	Maker46619,Maker50050,Maker122289,Maker42210,Maker42552,Maker42709,Maker42994,Maker43953,Maker44970,Maker45127,Maker46176,Maker46337,Maker47726,Maker47816,Maker48519,Maker48638,Maker48697,Maker48793,Maker50031,Maker50403,Maker50716,Maker49390,Maker47282,Maker49534,Maker49575,Maker96615,Maker96639,Maker121976,Maker122288,Maker42241,Maker43096,Maker45132,Maker45213,Maker45436,Maker45692,Maker48149,…
GO:0018298	protein-chromophore linkage	BP	1.62E-26	6.99E-24	27	50	1048	30045	Over	7	Maker49390,Maker121976,Maker122288,Maker42241,Maker43096,Maker45132,Maker45213,Maker45436,Maker45692,Maker48149,Maker48310,Maker48311,Maker48321,Maker48374,Maker48596,Maker49221,Maker49721,Maker49933,Maker49965,Maker50261,Maker50565,Maker50699,Maker46757,Maker47373,Maker50461,Maker46758,Maker102345
GO:0006351	transcription, DNA-templated	BP	2.81E-26	1.21E-23	58	305	1048	30045	Over	6	Maker42770,Maker44556,Maker45626,Maker46624,Maker50102,Maker90239,Maker42699,Maker43944,Maker50148,Maker50545,Maker50561,Maker52578,Maker43954,Maker48232,Maker50560,Maker121617,Maker47002,Maker121628,Maker43244,Maker43616,Maker43635,Maker43680,Maker43690,Maker43875,Maker44567,Maker44764,Maker45208,Maker45610,Maker45739,Maker47252,Maker48103,Maker49033,Maker49196,Maker50562,Maker27876,Maker57489,M…
GO:0015979	photosynthesis	BP	2.83E-26	1.22E-23	59	316	1048	30045	Over	4	Maker49390,Maker43684,Maker46132,Maker46931,Maker43852,Maker46656,Maker49486,Maker121665,Maker121976,Maker122288,Maker42241,Maker43096,Maker45132,Maker45213,Maker45436,Maker45692,Maker48149,Maker48310,Maker48311,Maker48321,Maker48374,Maker48596,Maker49221,Maker49721,Maker49933,Maker49965,Maker50261,Maker50565,Maker50699,Maker46757,Maker47373,Maker50461,Maker46758,Maker102345,Maker46191,Maker45516…
GO:0016168	chlorophyll binding	MF	3.32E-26	1.44E-23	27	51	1048	30045	Over	5	Maker49390,Maker121976,Maker122288,Maker42241,Maker43096,Maker45132,Maker45213,Maker45436,Maker45692,Maker48149,Maker48310,Maker48311,Maker48321,Maker48374,Maker48596,Maker49221,Maker49721,Maker49933,Maker49965,Maker50261,Maker50565,Maker50699,Maker46757,Maker47373,Maker50461,Maker46758,Maker102345
GO:0044699	single-organism process	BP	5.17E-25	2.23E-22	137	1508	1048	30045	Over	2	Maker106854,Maker122294,Maker42252,Maker42544,Maker42559,Maker42716,Maker43004,Maker44967,Maker45133,Maker45702,Maker46146,Maker46175,Maker46345,Maker47274,Maker47732,Maker47813,Maker47967,Maker48511,Maker48619,Maker48684,Maker48796,Maker50027,Maker50400,Maker50426,Maker50713,Maker49390,Maker49565,Maker29626,Maker72013,Maker53994,Maker55570,Maker54711,Maker121648,Maker121967,Maker43626,Maker44831…
GO:0044763	single-organism cellular process	BP	6.98E-25	3.02E-22	123	1270	1048	30045	Over	3	Maker106854,Maker122294,Maker42252,Maker42544,Maker42559,Maker42716,Maker43004,Maker44967,Maker45133,Maker45702,Maker46146,Maker46175,Maker46345,Maker47274,Maker47732,Maker47813,Maker47967,Maker48511,Maker48619,Maker48684,Maker48796,Maker50027,Maker50400,Maker50426,Maker50713,Maker49390,Maker49565,Maker29626,Maker53994,Maker55570,Maker54711,Maker121648,Maker121967,Maker43626,Maker44831,Maker45120…
GO:0003735	structural constituent of ribosome	MF	9.34E-24	4.04E-21	71	503	1048	30045	Over	3	Maker42770,Maker44556,Maker45626,Maker46624,Maker50102,Maker45777,Maker122291,Maker43011,Maker50671,Maker52573,Maker47733,Maker47812,Maker47965,Maker49536,Maker50023,Maker50712,Maker44964,Maker46711,Maker46185,Maker43933,Maker48789,Maker49268,Maker49680,Maker44052,Maker121537,Maker42227,Maker42243,Maker42814,Maker43664,Maker43818,Maker44044,Maker44212,Maker44230,Maker44830,Maker45087,Maker45150,M…
GO:0022804	active transmembrane transporter activity	MF	3.25E-23	1.41E-20	43	187	1048	30045	Over	4	Maker122294,Maker42252,Maker42544,Maker42559,Maker42716,Maker43004,Maker44967,Maker45133,Maker45702,Maker46146,Maker46175,Maker46345,Maker47274,Maker47732,Maker47813,Maker47967,Maker48511,Maker48619,Maker48684,Maker48796,Maker50027,Maker50400,Maker50426,Maker50713,Maker49565,Maker72013,Maker121648,Maker121967,Maker43626,Maker44831,Maker45120,Maker46129,Maker46367,Maker46933,Maker47298,Maker47592,…
GO:0015986	ATP synthesis coupled proton transport	BP	9.06E-23	3.91E-20	42	182	1048	30045	Over	8	Maker122294,Maker42252,Maker42544,Maker42559,Maker42716,Maker43004,Maker44967,Maker45133,Maker45702,Maker46146,Maker46175,Maker46345,Maker47274,Maker47732,Maker47813,Maker47967,Maker48511,Maker48619,Maker48684,Maker48796,Maker50027,Maker50400,Maker50426,Maker50713,Maker49565,Maker121648,Maker121967,Maker43626,Maker44831,Maker45120,Maker46129,Maker46367,Maker46933,Maker47298,Maker47592,Maker47677,…
GO:0006412	translation	BP	3.58E-22	1.55E-19	71	535	1048	30045	Over	6	Maker42770,Maker44556,Maker45626,Maker46624,Maker50102,Maker45777,Maker122291,Maker43011,Maker50671,Maker52573,Maker47733,Maker47812,Maker47965,Maker49536,Maker50023,Maker50712,Maker44964,Maker46711,Maker46185,Maker43933,Maker48789,Maker49268,Maker49680,Maker44052,Maker121537,Maker42227,Maker42243,Maker42814,Maker43664,Maker43818,Maker44044,Maker44212,Maker44230,Maker44830,Maker45087,Maker45150,M…
GO:0015232	heme transporter activity	MF	3.59E-22	1.55E-19	26	61	1048	30045	Over	4	Maker46619,Maker50050,Maker122289,Maker42210,Maker42552,Maker42709,Maker42994,Maker43953,Maker44970,Maker45127,Maker46176,Maker46337,Maker47726,Maker47816,Maker48519,Maker48638,Maker48697,Maker48793,Maker50031,Maker50403,Maker50716,Maker47282,Maker49534,Maker49575,Maker42284,Maker49487
GO:0016491	oxidoreductase activity	MF	5.94E-22	2.56E-19	89	805	1048	30045	Over	3	Maker49390,Maker96615,Maker96639,Maker110660,Maker118259,Maker80039,Maker98862,Maker98872,Maker43684,Maker46132,Maker46931,Maker43852,Maker46656,Maker49486,Maker121665,Maker121549,Maker42277,Maker42310,Maker42828,Maker43621,Maker43810,Maker44047,Maker44207,Maker44233,Maker45089,Maker45148,Maker45233,Maker45237,Maker46530,Maker46532,Maker46840,Maker47251,Maker48158,Maker48671,Maker48680,Maker49135…
GO:0016887	ATPase activity	MF	2.28E-21	9.85E-19	43	207	1048	30045	Over	8	Maker122294,Maker42252,Maker42544,Maker42559,Maker42716,Maker43004,Maker44967,Maker45133,Maker45702,Maker46146,Maker46175,Maker46345,Maker47274,Maker47732,Maker47813,Maker47967,Maker48511,Maker48619,Maker48684,Maker48796,Maker50027,Maker50400,Maker50426,Maker50713,Maker49565,Maker74862,Maker121648,Maker121967,Maker43626,Maker44831,Maker45120,Maker46129,Maker46367,Maker46933,Maker47298,Maker47592,…
GO:0003677	DNA binding	MF	2.36E-21	1.02E-18	58	379	1048	30045	Over	5	Maker42770,Maker44556,Maker45626,Maker46624,Maker50102,Maker90239,Maker42699,Maker43944,Maker50148,Maker50545,Maker50561,Maker52578,Maker43954,Maker48232,Maker50560,Maker121617,Maker47002,Maker121628,Maker43244,Maker43616,Maker43635,Maker43680,Maker43690,Maker43875,Maker44567,Maker44764,Maker45208,Maker45610,Maker45739,Maker47252,Maker48103,Maker49033,Maker49196,Maker50562,Maker27876,Maker57489,M…
GO:0042651	thylakoid membrane	CC	6.73E-21	2.91E-18	62	439	1048	30045	Over	4	Maker49390,Maker121967,Maker45120,Maker46367,Maker47298,Maker47677,Maker47793,Maker48599,Maker50009,Maker121976,Maker122288,Maker42241,Maker43096,Maker45132,Maker45213,Maker45436,Maker45692,Maker48149,Maker48310,Maker48311,Maker48321,Maker48374,Maker48596,Maker49221,Maker49721,Maker49933,Maker49965,Maker50261,Maker50565,Maker50699,Maker46757,Maker47373,Maker50461,Maker46758,Maker102345,Maker46191…
GO:0005840	ribosome	CC	1.25E-20	5.41E-18	71	569	1048	30045	Over	4	Maker42770,Maker44556,Maker45626,Maker46624,Maker50102,Maker45777,Maker122291,Maker43011,Maker50671,Maker52573,Maker47733,Maker47812,Maker47965,Maker49536,Maker50023,Maker50712,Maker44964,Maker46711,Maker46185,Maker43933,Maker48789,Maker49268,Maker49680,Maker44052,Maker121537,Maker42227,Maker42243,Maker42814,Maker43664,Maker43818,Maker44044,Maker44212,Maker44230,Maker44830,Maker45087,Maker45150,M…
GO:1901137	carbohydrate derivative biosynthetic process	BP	8.15E-20	3.52E-17	44	237	1048	30045	Over	5	Maker122294,Maker42252,Maker42544,Maker42559,Maker42716,Maker43004,Maker44967,Maker45133,Maker45702,Maker46146,Maker46175,Maker46345,Maker47274,Maker47732,Maker47813,Maker47967,Maker48511,Maker48619,Maker48684,Maker48796,Maker50027,Maker50400,Maker50426,Maker50713,Maker49565,Maker53994,Maker55570,Maker121648,Maker121967,Maker43626,Maker44831,Maker45120,Maker46129,Maker46367,Maker46933,Maker47298,…
GO:0009535	chloroplast thylakoid membrane	CC	2.52E-19	1.09E-16	59	430	1048	30045	Over	6	Maker49390,Maker121967,Maker45120,Maker46367,Maker47298,Maker47677,Maker47793,Maker48599,Maker50009,Maker121976,Maker122288,Maker42241,Maker43096,Maker45132,Maker45213,Maker45436,Maker45692,Maker48149,Maker48310,Maker48311,Maker48321,Maker48374,Maker48596,Maker49221,Maker49721,Maker49933,Maker49965,Maker50261,Maker50565,Maker50699,Maker46757,Maker47373,Maker50461,Maker46758,Maker46191,Maker49092,…
GO:0009767	photosynthetic electron transport chain	BP	3.18E-19	1.37E-16	29	99	1048	30045	Over	5	Maker49390,Maker121976,Maker122288,Maker42241,Maker43096,Maker45132,Maker45213,Maker45436,Maker45692,Maker48149,Maker48310,Maker48311,Maker48321,Maker48374,Maker48596,Maker49221,Maker49721,Maker49933,Maker49965,Maker50261,Maker50565,Maker50699,Maker46757,Maker47373,Maker50461,Maker46758,Maker102345,Maker46765,Maker94451
GO:0055085	transmembrane transport	BP	5.98E-19	2.58E-16	44	249	1048	30045	Over	4	Maker106854,Maker122294,Maker42252,Maker42544,Maker42559,Maker42716,Maker43004,Maker44967,Maker45133,Maker45702,Maker46146,Maker46175,Maker46345,Maker47274,Maker47732,Maker47813,Maker47967,Maker48511,Maker48619,Maker48684,Maker48796,Maker50027,Maker50400,Maker50426,Maker50713,Maker49565,Maker29626,Maker121648,Maker121967,Maker43626,Maker44831,Maker45120,Maker46129,Maker46367,Maker46933,Maker47298…
GO:0042773	ATP synthesis coupled electron transport	BP	6.94E-18	3.00E-15	46	289	1048	30045	Over	6	Maker121549,Maker42277,Maker42310,Maker42828,Maker43621,Maker43810,Maker44047,Maker44207,Maker44233,Maker45089,Maker45148,Maker45233,Maker45237,Maker46530,Maker46532,Maker46840,Maker47251,Maker48158,Maker48671,Maker48680,Maker49135,Maker49262,Maker49272,Maker49542,Maker49581,Maker49685,Maker50182,Maker50205,Maker50649,Maker50690,Maker46191,Maker43612,Maker45209,Maker46196,Maker46380,Maker47229,Ma…
GO:0016740	transferase activity	MF	1.97E-17	8.49E-15	71	650	1048	30045	Over	3	Maker57792,Maker53994,Maker55570,Maker54711,Maker115684,Maker56808,Maker74281,Maker81342,Maker89977,Maker93405,Maker42770,Maker44556,Maker45626,Maker46624,Maker50102,Maker90239,Maker42699,Maker43944,Maker84304,Maker84434,Maker50148,Maker50545,Maker50561,Maker52578,Maker43954,Maker48232,Maker50560,Maker121617,Maker47002,Maker121628,Maker43244,Maker43616,Maker43635,Maker43680,Maker43690,Maker43875,…
GO:0017004	cytochrome complex assembly	BP	7.99E-17	3.45E-14	26	93	1048	30045	Over	7	Maker46619,Maker50050,Maker122289,Maker42210,Maker42552,Maker42709,Maker42994,Maker43953,Maker44970,Maker45127,Maker46176,Maker46337,Maker47726,Maker47816,Maker48519,Maker48638,Maker48697,Maker48793,Maker50031,Maker50403,Maker50716,Maker47282,Maker49534,Maker49575,Maker42284,Maker49487
GO:0006810	transport	BP	1.02E-16	4.39E-14	65	577	1048	30045	Over	3	Maker106854,Maker122294,Maker42252,Maker42544,Maker42559,Maker42716,Maker43004,Maker44967,Maker45133,Maker45702,Maker46146,Maker46175,Maker46345,Maker47274,Maker47732,Maker47813,Maker47967,Maker48511,Maker48619,Maker48684,Maker48796,Maker50027,Maker50400,Maker50426,Maker50713,Maker49565,Maker29626,Maker72013,Maker121648,Maker121967,Maker43626,Maker44831,Maker45120,Maker46129,Maker46367,Maker46933…
GO:0005743	mitochondrial inner membrane	CC	2.20E-16	9.52E-14	35	184	1048	30045	Over	5	Maker48619,Maker122000,Maker46682,Maker48248,Maker49090,Maker121549,Maker42277,Maker42310,Maker42828,Maker43621,Maker43810,Maker44047,Maker44207,Maker44233,Maker45089,Maker45148,Maker45233,Maker45237,Maker46530,Maker46532,Maker46840,Maker47251,Maker48158,Maker48671,Maker48680,Maker49135,Maker49262,Maker49272,Maker49542,Maker49581,Maker49685,Maker50182,Maker50205,Maker50649,Maker50690
GO:0009523	photosystem II	CC	1.24E-15	5.34E-13	29	131	1048	30045	Over	4	Maker49390,Maker121976,Maker122288,Maker42241,Maker43096,Maker45132,Maker45213,Maker45436,Maker45692,Maker48149,Maker48310,Maker48311,Maker48321,Maker48374,Maker48596,Maker49221,Maker49721,Maker49933,Maker49965,Maker50261,Maker50565,Maker50699,Maker46757,Maker47373,Maker50461,Maker46758,Maker102345,Maker46765,Maker94451
GO:0006464	cellular protein modification process	BP	1.55E-15	6.70E-13	30	142	1048	30045	Over	6	Maker49390,Maker53994,Maker55570,Maker54711,Maker121976,Maker122288,Maker42241,Maker43096,Maker45132,Maker45213,Maker45436,Maker45692,Maker48149,Maker48310,Maker48311,Maker48321,Maker48374,Maker48596,Maker49221,Maker49721,Maker49933,Maker49965,Maker50261,Maker50565,Maker50699,Maker46757,Maker47373,Maker50461,Maker46758,Maker102345
GO:0016310	phosphorylation	BP	1.55E-15	6.72E-13	47	345	1048	30045	Over	6	Maker54711,Maker121549,Maker42277,Maker42310,Maker42828,Maker43621,Maker43810,Maker44047,Maker44207,Maker44233,Maker45089,Maker45148,Maker45233,Maker45237,Maker46530,Maker46532,Maker46840,Maker47251,Maker48158,Maker48671,Maker48680,Maker49135,Maker49262,Maker49272,Maker49542,Maker49581,Maker49685,Maker50182,Maker50205,Maker50649,Maker50690,Maker46191,Maker43612,Maker45209,Maker46196,Maker46380,Ma…
GO:0044711	single-organism biosynthetic process	BP	5.32E-15	2.30E-12	49	384	1048	30045	Over	4	Maker122294,Maker42252,Maker42544,Maker42559,Maker42716,Maker43004,Maker44967,Maker45133,Maker45702,Maker46146,Maker46175,Maker46345,Maker47274,Maker47732,Maker47813,Maker47967,Maker48511,Maker48619,Maker48684,Maker48796,Maker50027,Maker50400,Maker50426,Maker50713,Maker49565,Maker121648,Maker121967,Maker43626,Maker44831,Maker45120,Maker46129,Maker46367,Maker46933,Maker47298,Maker47592,Maker47677,…
GO:0019866	organelle inner membrane	CC	5.26E-14	2.27E-11	36	231	1048	30045	Over	4	Maker48619,Maker122000,Maker46682,Maker48248,Maker49090,Maker121549,Maker42277,Maker42310,Maker42828,Maker43621,Maker43810,Maker44047,Maker44207,Maker44233,Maker45089,Maker45148,Maker45233,Maker45237,Maker46530,Maker46532,Maker46840,Maker47251,Maker48158,Maker48671,Maker48680,Maker49135,Maker49262,Maker49272,Maker49542,Maker49581,Maker49685,Maker50182,Maker50205,Maker50649,Maker50690,Maker45516
GO:0044765	single-organism transport	BP	1.97E-13	8.50E-11	45	363	1048	30045	Over	3	Maker106854,Maker122294,Maker42252,Maker42544,Maker42559,Maker42716,Maker43004,Maker44967,Maker45133,Maker45702,Maker46146,Maker46175,Maker46345,Maker47274,Maker47732,Maker47813,Maker47967,Maker48511,Maker48619,Maker48684,Maker48796,Maker50027,Maker50400,Maker50426,Maker50713,Maker49565,Maker29626,Maker72013,Maker121648,Maker121967,Maker43626,Maker44831,Maker45120,Maker46129,Maker46367,Maker46933…
GO:0046872	metal ion binding	MF	7.92E-13	3.42E-10	64	680	1048	30045	Over	5	Maker49390,Maker96615,Maker96639,Maker112451,Maker43684,Maker46132,Maker46931,Maker43852,Maker46656,Maker49486,Maker121665,Maker121549,Maker42277,Maker42310,Maker42828,Maker43621,Maker43810,Maker44047,Maker44207,Maker44233,Maker45089,Maker45148,Maker45233,Maker45237,Maker46530,Maker46532,Maker46840,Maker47251,Maker48158,Maker48671,Maker48680,Maker49135,Maker49262,Maker49272,Maker49542,Maker49581,…
GO:0009055	electron carrier activity	MF	1.66E-12	7.16E-10	32	207	1048	30045	Over	2	Maker49390,Maker121976,Maker122288,Maker42241,Maker43096,Maker45132,Maker45213,Maker45436,Maker45692,Maker48149,Maker48310,Maker48311,Maker48321,Maker48374,Maker48596,Maker49221,Maker49721,Maker49933,Maker49965,Maker50261,Maker50565,Maker50699,Maker46757,Maker47373,Maker50461,Maker46758,Maker102345,Maker45516,Maker48279,Maker49092,Maker46765,Maker94451
GO:0031966	mitochondrial membrane	CC	1.68E-12	7.27E-10	37	272	1048	30045	Over	4	Maker48619,Maker122000,Maker46682,Maker48248,Maker49090,Maker121549,Maker42277,Maker42310,Maker42828,Maker43621,Maker43810,Maker44047,Maker44207,Maker44233,Maker45089,Maker45148,Maker45233,Maker45237,Maker46530,Maker46532,Maker46840,Maker47251,Maker48158,Maker48671,Maker48680,Maker49135,Maker49262,Maker49272,Maker49542,Maker49581,Maker49685,Maker50182,Maker50205,Maker50649,Maker50690,Maker42284,M…
GO:0003676	nucleic acid binding	MF	4.62E-11	1.99E-08	73	912	1048	30045	Over	4	Maker110912,Maker112451,Maker42770,Maker44556,Maker45626,Maker46624,Maker50102,Maker90239,Maker45777,Maker42699,Maker43944,Maker52573,Maker50148,Maker50545,Maker50561,Maker52578,Maker43954,Maker48232,Maker50560,Maker121617,Maker47002,Maker121628,Maker43244,Maker43616,Maker43635,Maker43680,Maker43690,Maker43875,Maker44567,Maker44764,Maker45208,Maker45610,Maker45739,Maker47252,Maker48103,Maker49033…
GO:0020037	heme binding	MF	2.06E-10	8.90E-08	34	276	1048	30045	Over	5	Maker46619,Maker50050,Maker122289,Maker42210,Maker42552,Maker42709,Maker42994,Maker43953,Maker44970,Maker45127,Maker46176,Maker46337,Maker47726,Maker47816,Maker48519,Maker48638,Maker48697,Maker48793,Maker50031,Maker50403,Maker50716,Maker47282,Maker49534,Maker49575,Maker96615,Maker96639,Maker89599,Maker45516,Maker48279,Maker49092,Maker46765,Maker94451,Maker42284,Maker49487
GO:0048038	quinone binding	MF	5.27E-10	2.28E-07	25	163	1048	30045	Over	4	Maker46191,Maker44749,Maker45189,Maker47810,Maker49028,Maker49039,Maker121879,Maker43395,Maker43917,Maker44737,Maker46702,Maker48373,Maker50197,Maker43609,Maker45184,Maker46377,Maker46942,Maker47007,Maker47382,Maker47936,Maker48023,Maker48331,Maker48555,Maker49200,Maker49870
GO:0031967	organelle envelope	CC	1.89E-09	8.16E-07	38	362	1048	30045	Over	4	Maker48619,Maker122000,Maker46682,Maker48248,Maker49090,Maker121549,Maker42277,Maker42310,Maker42828,Maker43621,Maker43810,Maker44047,Maker44207,Maker44233,Maker45089,Maker45148,Maker45233,Maker45237,Maker46530,Maker46532,Maker46840,Maker47251,Maker48158,Maker48671,Maker48680,Maker49135,Maker49262,Maker49272,Maker49542,Maker49581,Maker49685,Maker50182,Maker50205,Maker50649,Maker50690,Maker45516,M…
GO:0051287	NAD binding	MF	4.99E-09	2.16E-06	12	39	1048	30045	Over	5	Maker44749,Maker45189,Maker47810,Maker49028,Maker49039,Maker121879,Maker43395,Maker43917,Maker44737,Maker46702,Maker48373,Maker50197
GO:0031090	organelle membrane	CC	8.90E-09	3.84E-06	40	416	1048	30045	Over	3	Maker48619,Maker53994,Maker55570,Maker122000,Maker46682,Maker48248,Maker49090,Maker121549,Maker42277,Maker42310,Maker42828,Maker43621,Maker43810,Maker44047,Maker44207,Maker44233,Maker45089,Maker45148,Maker45233,Maker45237,Maker46530,Maker46532,Maker46840,Maker47251,Maker48158,Maker48671,Maker48680,Maker49135,Maker49262,Maker49272,Maker49542,Maker49581,Maker49685,Maker50182,Maker50205,Maker50649,M…
GO:0051539	4 iron, 4 sulfur cluster binding	MF	3.03E-08	1.31E-05	12	45	1048	30045	Over	5	Maker43609,Maker45184,Maker46377,Maker46942,Maker47007,Maker47382,Maker47936,Maker48023,Maker48331,Maker48555,Maker49200,Maker49870
GO:0048037	cofactor binding	MF	3.12E-08	1.35E-05	27	227	1048	30045	Over	3	Maker84304,Maker84434,Maker46191,Maker44749,Maker45189,Maker47810,Maker49028,Maker49039,Maker121879,Maker43395,Maker43917,Maker44737,Maker46702,Maker48373,Maker50197,Maker43609,Maker45184,Maker46377,Maker46942,Maker47007,Maker47382,Maker47936,Maker48023,Maker48331,Maker48555,Maker49200,Maker49870
GO:0016651	oxidoreductase activity, acting on NAD(P)H	MF	4.20E-08	1.81E-05	40	440	1048	30045	Over	4	Maker46191,Maker43612,Maker45209,Maker46196,Maker46380,Maker47229,Maker47929,Maker48018,Maker48553,Maker48795,Maker49576,Maker49711,Maker50131,Maker50968,Maker49191,Maker50353,Maker44749,Maker45189,Maker47810,Maker49028,Maker49039,Maker121879,Maker43395,Maker43917,Maker44737,Maker46702,Maker48373,Maker50197,Maker43609,Maker45184,Maker46377,Maker46942,Maker47007,Maker47382,Maker47936,Maker48023,Ma…
GO:0080019	fatty-acyl-CoA reductase (alcohol-forming) activity	MF	5.12E-08	2.21E-05	5	5	1048	30045	Over	6	Maker110660,Maker118259,Maker80039,Maker98862,Maker98872
GO:0016787	hydrolase activity	MF	2.73E-07	0.000117816	48	620	1048	30045	Over	3	Maker122294,Maker42252,Maker42544,Maker42559,Maker42716,Maker43004,Maker44967,Maker45133,Maker45702,Maker46146,Maker46175,Maker46345,Maker47274,Maker47732,Maker47813,Maker47967,Maker48511,Maker48619,Maker48684,Maker48796,Maker50027,Maker50400,Maker50426,Maker50713,Maker49565,Maker74862,Maker37815,Maker114104,Maker62883,Maker121648,Maker121967,Maker43626,Maker44831,Maker45120,Maker46129,Maker46367…
GO:0016655	oxidoreductase activity, acting on NAD(P)H, quinone or similar compound as acceptor	MF	3.29E-07	0.000142074	35	387	1048	30045	Over	5	Maker46191,Maker43612,Maker45209,Maker46196,Maker46380,Maker47229,Maker47929,Maker48018,Maker48553,Maker48795,Maker49576,Maker49711,Maker50131,Maker50968,Maker49191,Maker50353,Maker121879,Maker43395,Maker43917,Maker44737,Maker46702,Maker48373,Maker50197,Maker43609,Maker45184,Maker46377,Maker46942,Maker47007,Maker47382,Maker47936,Maker48023,Maker48331,Maker48555,Maker49200,Maker49870
GO:0005506	iron ion binding	MF	5.87E-07	0.000253789	23	200	1048	30045	Over	7	Maker49390,Maker96615,Maker96639,Maker46757,Maker47373,Maker102345,Maker45516,Maker48279,Maker49092,Maker46765,Maker94451,Maker43609,Maker45184,Maker46377,Maker46942,Maker47007,Maker47382,Maker47936,Maker48023,Maker48331,Maker48555,Maker49200,Maker49870
GO:0019253	reductive pentose-phosphate cycle	BP	2.15E-06	0.000927819	7	19	1048	30045	Over	5	Maker43684,Maker46132,Maker46931,Maker43852,Maker46656,Maker49486,Maker121665
GO:0016984	ribulose-bisphosphate carboxylase activity	MF	4.66E-06	0.002013996	7	21	1048	30045	Over	6	Maker43684,Maker46132,Maker46931,Maker43852,Maker46656,Maker49486,Maker121665
GO:0009853	photorespiration	BP	9.25E-06	0.003994316	7	23	1048	30045	Over	6	Maker43684,Maker46132,Maker46931,Maker43852,Maker46656,Maker49486,Maker121665
GO:0008137	NADH dehydrogenase (ubiquinone) activity	MF	1.34E-05	0.005795243	28	327	1048	30045	Over	7	Maker46191,Maker43612,Maker45209,Maker46196,Maker46380,Maker47229,Maker47929,Maker48018,Maker48553,Maker48795,Maker49576,Maker49711,Maker50131,Maker50968,Maker49191,Maker50353,Maker43609,Maker45184,Maker46377,Maker46942,Maker47007,Maker47382,Maker47936,Maker48023,Maker48331,Maker48555,Maker49200,Maker49870
